# Supplementary material for: Association Between Triglyceride–Glucose Related Index and Endometriosis Varies According to Educational Level
Source: Nutrients. 2025 Feb 13;17(4):670. doi: 10.3390/nu17040670 (PMC11858264; doi:10.3390/nu17040670)
Supplement: Supplementary file 1 [file nutrients-17-00670-s001.zip]

Archive with 1 entries (1 files):
- nutrients-3426406-supplementary.pdf
